# Supplementary material for: Improving the Stability of Halide Perovskite Solar Cells Using Nanoparticles of Tungsten Disulfide
Source: Nanomaterials (Basel). 2022 Dec 15;12(24):4454. doi: 10.3390/nano12244454 (PMC9784750; doi:10.3390/nano12244454)
Supplement: Supplementary file 1 [file nanomaterials-12-04454-s001.zip]

Archive with 1 entries (1 files):
- nanomaterials-2082030-supplementary.pdf
